# Supplementary material for: Barth Syndrome: Psychosocial Impact and Quality of Life Assessment
Source: J Cardiovasc Dev Dis. 2022 Dec 9;9(12):448. doi: 10.3390/jcdd9120448 (PMC9784194; doi:10.3390/jcdd9120448)
Supplement: Supplementary file 1 [file jcdd-09-00448-s001.zip]

Archive with 1 entries (1 files):
- jcdd-1991222-supplementary.pdf
